# Supplementary material for: Potential COVID-19 papain-like protease PLpro inhibitors: repurposing FDA-approved drugs
Source: PeerJ. 2020 Sep 18;8:e9965. doi: 10.7717/peerj.9965 (PMC7505060; doi:10.7717/peerj.9965)
Supplement: Supplemental Information 1 — Each cluster selected by flexible alignment of structures of the selected by pharmacophore-based search drugs [file peerj-08-9965-s001.xlsx]

## Sheet: Sheet1
Cluster	A	B	C	D	E	F	G	H	I	J			Single Drug cluster
	Alclometasone	Dicloxacillin	Ziprasidone	Gemifloxacin	Bisoprolol	Isoxsuprine	Tobramycin	Cerivastatin	Cabergoline	Glymidine			Sorafenib
	Travoprost	Flucloxacillin	Loperamide	Gatifloxacin	Nadolol	Isoetharine	Micronomicin	Topotecan	Methysergidum	Sulfasalazine			Prucalopride
	Diflorasone	Gefitinib	Haloperidol	Enoxacin	Metoprolol	Nylidrin	Netilmicin	Apremilast	Methylergonovine	Phthalylsulfathiazole			Terconazole
	Fluocinolone acetonide	Dasatinib	Iloperidone	Moxifloxacin	Betaxolol	Protokylol	Lactulose						Zuclopenthixol
	Flunisolide	Vemurafenib	Droperidol	Dipyridamole	Propafenone								Tolvaptan
	Buprenorphine	Nilotinib	Fluspirilene		Celiprolol								Amodiaquine
	Bimatoprost	Enasidenib	Darifenacin		Atenolol								Silodosin
	Zucapsaicin	Abemaciclib	Bilastine		Acebutolol								Siponimod
	Boceprevir	Riociguat	Ropinirole		Esmolol								Flibanserin
	Dihydroergocryptine	Doxazosin			Metipranolol								Fluvoxamine
	Iloprost	Prazosin											Isavuconazole
	Methyl undecenoyl leucinate	Copanlisib											Nebivolol
	Lapyrium	Cefdinir											Dequalinium
	Ritonavir	Cefotaxime											Brexpiprazole
	Lovastatin	Cephaloglycin											Rutin
	alpha-Tocopherol acetate	Bosentan											Oxethazaine
	Vitamin E Succinate	Cefmetazole											Regadenoson
	Calcitriol	Cefmenoxime											Midodrine
	Ibutilide	Cefotiam											Benserazide
	Retapamulin	Latamoxef											Bortezomib
Total	20	20	9	5	10	4	5	3	3	3			Indinavir
													Lisdexamfetamine
Cluster	aa	bb	cc	dd	ee	ff	gg	hh	ii	jj			Ivacaftor
	Losartan	Empagliflozin	Cariprazine	Glyburide	Chloroquine	Chlorohexidine	Pramipexole	Alvimopan	Nimodipine	Meropenem			Ranolazine
	Olmesartan	Canagliflozin	Aripiprazole	Glimepiride	Hydroxychloroquine	Tegaserod	Indecainide	Pemetrexed	Manidipine	Ertapenem			Mirabegron
Total	2	2	2	2	2	2	2	2	2	2			Eprosartan
													Fexofenadine
													Lymecycline
													Levomefolic Acid
													Bexarotene
													Ipratropium
													Famciclovir
													Valganciclovir
													Ximelagatran
													Trabectedin
													Irinotecan
													Riboflavin
													Indacaterol
													Zolmitriptan
													Terfenadine
													Panobinostat
													Nalbuphine
													Pipotiazine
													Udenafil
													Glymidine
													Axitinib
												TOTAL	46
